# Supplementary material for: Comparative transcriptomics provide insight into the morphogenesis and evolution of fistular leaves in Allium
Source: BMC Genomics. 2017 Jan 10;18:60. doi: 10.1186/s12864-016-3474-8 (PMC5223570; doi:10.1186/s12864-016-3474-8)
Supplement: Additional file 4: Table S4. — Positively selected nuclear genes in evolution. (XLSX 14 kb) [file 12864_2016_3474_MOESM4_ESM.xlsx]

## Sheet: Sheet1
Table S4 Positively selected nuclear genes in evolution
Orthologous group	Positive selected genes	Function annotated
OG02820	POR|c68305_g1, FIS|c61899_g3	uncharacterized protein
OG08713	MAC|c110818_g1, CHI|c75334_g1, CEP|c56072_g1, POL|c41121_g1	uncharacterized protein
OG10455	CHI|c68763_g1, FIS|c64210_g1	uncharacterized protein
OG10456	SAT|c75483_g1, POL|c79863_g1	Denticleless protein homolog A
OG12919	ASC|c28771_g1, FIS|c60194_g1, POL|c30867_g1	SAP domain-containing protein
OG15984	FIS|c46048_g1, CEP|c60376_g1	Serine/threonine-protein kinase ATM
OG15665	CHI|c79298_g4, ASC|c71324_g2	hypothetical protein PRUPE_ppa025162mg
OG17232	SAT|c83463_g2, POR|c102509_g1	DC-STAMP-like protein
OG01437	ASC|c55378_g1	nicotinate phosphoribosyltransferase
OG01802	ASC|c110815_g1	Type I inositol 1,4,5-trisphosphate 5-phosphatase CVP2-like
OG01834	ASC|c69230_g1	RNA polymerase I-specific transcription initiation factor RRN3
OG03938	ASC|c61284_g1	Diphosphomevalonate decarboxylase
OG11822	ASC|c101755_g1	pentatricopeptide repeat-containing protein
OG12829	ASC|c101454_g1	receptor-like protein kinase FERONIA-like protein
OG13965	ASC|c24075_g1	GTPase-activating protein gyp7 isoform X2
OG14336	ASC|c82702_g1	pentatricopeptide repeat-containing protein
OG15189	ASC|c110397_g1	uncharacterized protein LOC102660671
OG15196	ASC|c112237_g1	LRR receptor-like serine/threonine-protein kinase
OG28738	ASC|c79214_g1	KDEL-tailed cysteine endopeptidase
OG28964	ASC|c91378_g1	hypothetical protein
OG04603	CEP|c38012_g2	O-sialoglycoprotein endopeptidase
OG06190	CEP|c101016_g1	polynucleotide 5'-hydroxyl-kinase NOL9-like
OG10030	CEP|c66210_g1	predicted protein
OG10761	CEP|c117764_g1	pentatricopeptide repeat-containing protein
OG14183	CEP|c73606_g1	Zinc finger BED domain-containing protein RICESLEEPER 2
OG21865	CEP|c39873_g1	DNA-directed RNA polymerase II subunit RPB1
OG08536	FIS|c105150_g1	Leucine-rich repeats of kinetochore protein
OG09355	FIS|c74337_g2	protein LOL2
OG18388	FIS|c82135_g1	Purple acid phosphatase 15
OG33036	FIS|c72778_g2	uncharacterized protein
OG05907	POL|c57759_g1	uncharacterized protein
OG11071	POL|c60363_g1	ubiquitin carboxyl-terminal hydrolase 20-like
OG15016	POL|c72491_g1	4-alpha-glucanotransferase
OG35301	POL|c12257_g1	uncharacterized protein
OG03936	CHI|c92318_g1	uncharacterized protein
OG05343	CHI|c18934_g1	polygalacturonase QRT3-like
OG07026	CHI|c93980_g2	hypothetical protein
OG09603	CHI|c89465_g2	LanC-like protein GCL1
OG11045	CHI|c88260_g2	ras GTPase-activating protein-binding protein 2-like
OG12711	CHI|c123976_g1	protein HAPLESS 2
OG12904	CHI|c75042_g1	hypothetical protein
OG14872	CHI|c117903_g1	phosphate ion transport
OG15979	CHI|c82701_g2	E3 SUMO-protein ligase SIZ1
OG16783	CHI|c51037_g1	uncharacterized protein
OG18542	CHI|c77512_g1	hypothetical protein
OG20279	CHI|c29778_g1	uncharacterized protein
OG22529	CHI|c103126_g1	serine/threonine-protein kinase ATR
OG31493	CHI|c56024_g1	Phoronis muelleri putative 60S ribosomal protein
OG31823	CHI|c7773_g1	uncharacterized protein
OG06344	MAC|c125795_g1	activating signal cointegrator 1 complex subunit 2
OG07147	MAC|c132223_g1	Plant calmodulin-binding domain protein
OG10730	MAC|c93416_g1	predicted protein
OG17441	MAC|c98314_g1	DNA annealing helicase and endonuclease
OG33462	MAC|c115966_g1	(3S,6E)-nerolidol synthase 1-like
OG03716	POR|c61426_g1	exonuclease 1-like
OG05628	POR|c35603_g1	WRKY transcription factor 65
OG06294	POR|c107423_g1	DNA repair protein RAD51 homolog 4-like
OG08646	POR|c115166_g1	BED zinc finger protein
OG20367	POR|c102375_g3	NADH-ubiquinone oxidoreductase chain 1
OG23393	POR|c45098_g1	hypothetical protein
OG35778	POR|c114058_g1	uncharacterized protein
OG07125	SAT|c19482_g1	hypothetical protein
OG08741	SAT|c45287_g1	solute carrier family 35 member F1-like
OG10921	SAT|c75815_g2	protein FLX-like 4
OG11457	SAT|c8324_g1	uncharacterized protein
OG11722	SAT|c116684_g1	uncharacterized protein
OG12103	SAT|c80862_g1	hypothetical protein
OG13093	SAT|c113180_g1	Lipoprotein
OG13271	SAT|c107183_g1	pentatricopeptide repeat-containing protein
OG15281	SAT|c123827_g1	pentatricopeptide repeat-containing protein
