# Supplementary material for: Comparative transcriptomics provide insight into the morphogenesis and evolution of fistular leaves in Allium
Source: BMC Genomics. 2017 Jan 10;18:60. doi: 10.1186/s12864-016-3474-8 (PMC5223570; doi:10.1186/s12864-016-3474-8)
Supplement: Additional file 5: Table S5. — Table S5 Gene ontology (GO) terms enriched by genes of purifying selection in each species. (XLSX 16 kb) [file 12864_2016_3474_MOESM5_ESM.xlsx]

## Sheet: Sheet1
Table S5 Gene ontology (GO) terms enriched by genes of purifying selection in each species
GO terms	Type of GO term	SAT	POR	MAC	CHI	FIS	ASC	CEP	AGR
biological_process	biological_process	Enrichment	Enrichment	Enrichment	Enrichment	Enrichment	Enrichment	Enrichment	Enrichment
biosynthetic process	biological_process	Enrichment	Enrichment			Enrichment	Enrichment	Enrichment	Enrichment
carbohydrate biosynthetic process	biological_process		Enrichment			Enrichment	Enrichment	Enrichment	Enrichment
carbohydrate metabolic process	biological_process					Enrichment			Enrichment
cell communication	biological_process	Enrichment						Enrichment
cellular process	biological_process	Enrichment	Enrichment	Enrichment	Enrichment	Enrichment	Enrichment	Enrichment	Enrichment
cellular protein metabolic process	biological_process	Enrichment	Enrichment			Enrichment	Enrichment	Enrichment	Enrichment
cellular response to stimulus	biological_process	Enrichment		Enrichment	Enrichment
cellular macromolecule metabolic process	biological_process					Enrichment	Enrichment
cellular metabolic process	biological_process					Enrichment	Enrichment	Enrichment	Enrichment
cellular biosynthetic process	biological_process						Enrichment	Enrichment
cellular macromolecule biosynthetic process	biological_process						Enrichment
cellular component biogenesis	biological_process							Enrichment
chlorophyll biosynthetic process	biological_process		Enrichment				Enrichment		Enrichment
DNA recombination	biological_process			Enrichment
divalent inorganic cation transport	biological_process				Enrichment		Enrichment
divalent metal ion transport	biological_process				Enrichment
establishment of localization	biological_process			Enrichment	Enrichment
ferrous iron transport	biological_process			Enrichment	Enrichment	Enrichment
intracellular signal transduction	biological_process	Enrichment	Enrichment	Enrichment	Enrichment			Enrichment	Enrichment
iron ion transport	biological_process			Enrichment	Enrichment
glucose catabolic process	biological_process					Enrichment
glucose metabolic process	biological_process					Enrichment			Enrichment
hexose catabolic process	biological_process					Enrichment
hexose metabolic process	biological_process					Enrichment			Enrichment
localization	biological_process				Enrichment
macromolecule biosynthetic process	biological_process						Enrichment
macromolecule metabolic process	biological_process					Enrichment	Enrichment	Enrichment
metabolic process	biological_process	Enrichment				Enrichment	Enrichment	Enrichment	Enrichment
monosaccharide catabolic process	biological_process					Enrichment			Enrichment
NADPH regeneration	biological_process					Enrichment
nucleobase-containing small molecule metabolic process	biological_process						Enrichment
organic substance biosynthetic process	biological_process	Enrichment	Enrichment			Enrichment	Enrichment	Enrichment	Enrichment
organic substance metabolic process	biological_process	Enrichment				Enrichment	Enrichment	Enrichment	Enrichment
organonitrogen compound metabolic process	biological_process		Enrichment				Enrichment	Enrichment	Enrichment
organonitrogen compound biosynthetic process	biological_process		Enrichment
pentose-phosphate shunt	biological_process					Enrichment
primary metabolic process	biological_process	Enrichment	Enrichment			Enrichment	Enrichment	Enrichment	Enrichment
porphyrin-containing compound biosynthetic process	biological_process			Enrichment			Enrichment
protein metabolic process	biological_process	Enrichment	Enrichment			Enrichment	Enrichment	Enrichment	Enrichment
response to stimulus	biological_process	Enrichment		Enrichment	Enrichment			Enrichment
ribonucleoprotein complex biogenesis	biological_process			Enrichment	Enrichment	Enrichment	Enrichment	Enrichment	Enrichment
ribosome biogenesis	biological_process			Enrichment	Enrichment	Enrichment	Enrichment	Enrichment	Enrichment
RNA-dependent DNA replication	biological_process			Enrichment	Enrichment	Enrichment	Enrichment		Enrichment
small GTPase mediated signal transduction	biological_process	Enrichment	Enrichment	Enrichment	Enrichment	Enrichment	Enrichment	Enrichment	Enrichment
signal transduction	biological_process	Enrichment						Enrichment
signaling	biological_process	Enrichment						Enrichment
single organism signaling	biological_process	Enrichment						Enrichment
single-organism cellular process	biological_process	Enrichment
single-organism process	biological_process	Enrichment
single-organism carbohydrate metabolic process	biological_process					Enrichment
single-organism metabolic process	biological_process								Enrichment
translation	biological_process	Enrichment	Enrichment	Enrichment	Enrichment	Enrichment	Enrichment	Enrichment	Enrichment
transport	biological_process			Enrichment	Enrichment
vesicle-mediated transport	biological_process			Enrichment	Enrichment
coated membrane	cellular_component	Enrichment		Enrichment	Enrichment
chloroplast	cellular_component		Enrichment
chloroplast part	cellular_component		Enrichment
cytoplasm	cellular_component	Enrichment	Enrichment	Enrichment	Enrichment	Enrichment	Enrichment	Enrichment	Enrichment
cytoplasmic part	cellular_component	Enrichment	Enrichment	Enrichment	Enrichment	Enrichment	Enrichment	Enrichment	Enrichment
magnesium chelatase complex	cellular_component		Enrichment				Enrichment
membrane coat	cellular_component	Enrichment		Enrichment	Enrichment
proteasome complex	cellular_component					Enrichment	Enrichment	Enrichment	Enrichment
proteasome core complex	cellular_component					Enrichment	Enrichment	Enrichment	Enrichment
ribonucleoprotein complex	cellular_component	Enrichment		Enrichment	Enrichment	Enrichment	Enrichment	Enrichment	Enrichment
plastid	cellular_component		Enrichment
plastid part	cellular_component		Enrichment
ribosome	cellular_component	Enrichment	Enrichment	Enrichment	Enrichment	Enrichment	Enrichment	Enrichment	Enrichment
adenyl nucleotide binding	molecular_function	Enrichment	Enrichment	Enrichment	Enrichment	Enrichment	Enrichment	Enrichment
adenyl ribonucleotide binding	molecular_function	Enrichment	Enrichment	Enrichment	Enrichment	Enrichment	Enrichment	Enrichment
anion binding	molecular_function	Enrichment	Enrichment	Enrichment	Enrichment	Enrichment	Enrichment	Enrichment	Enrichment
ATP binding	molecular_function	Enrichment	Enrichment	Enrichment	Enrichment	Enrichment	Enrichment	Enrichment	Enrichment
ATPase activity	molecular_function		Enrichment	Enrichment		Enrichment	Enrichment		Enrichment
GTP binding	molecular_function	Enrichment	Enrichment	Enrichment	Enrichment	Enrichment	Enrichment	Enrichment
GTPase activity	molecular_function	Enrichment	Enrichment	Enrichment	Enrichment	Enrichment	Enrichment	Enrichment
calcium ion binding	molecular_function			Enrichment
catalytic activity	molecular_function					Enrichment	Enrichment
cofactor binding	molecular_function					Enrichment
divalent inorganic cation transmembrane transporter activity	molecular_function			Enrichment	Enrichment		Enrichment
DNA polymerase activity	molecular_function						Enrichment
ferrous iron transmembrane transporter activity	molecular_function			Enrichment	Enrichment	Enrichment
guanyl nucleotide binding	molecular_function	Enrichment	Enrichment	Enrichment	Enrichment	Enrichment	Enrichment	Enrichment	Enrichment
guanyl ribonucleotide binding	molecular_function	Enrichment	Enrichment	Enrichment	Enrichment	Enrichment	Enrichment	Enrichment	Enrichment
G-protein beta/gamma-subunit complex binding	molecular_function			Enrichment
heterocyclic compound binding	molecular_function	Enrichment	Enrichment	Enrichment		Enrichment	Enrichment
hydrolase activity, acting on acid anhydrides	molecular_function	Enrichment	Enrichment	Enrichment	Enrichment	Enrichment	Enrichment	Enrichment	Enrichment
hydrolase activity, acting on acid anhydrides, in phosphorus-containing anhydrides	molecular_function	Enrichment	Enrichment	Enrichment	Enrichment	Enrichment	Enrichment	Enrichment	Enrichment
ion binding	molecular_function	Enrichment	Enrichment	Enrichment			Enrichment
iron ion transmembrane transporter activity	molecular_function			Enrichment	Enrichment
ligase activity, forming nitrogen-metal bonds	molecular_function		Enrichment				Enrichment
ligase activity, forming nitrogen-metal bonds, forming coordination complexes	molecular_function		Enrichment				Enrichment
magnesium chelatase activity	molecular_function		Enrichment				Enrichment		Enrichment
nucleoside binding	molecular_function	Enrichment	Enrichment	Enrichment	Enrichment	Enrichment	Enrichment	Enrichment
nucleoside phosphate binding	molecular_function	Enrichment	Enrichment	Enrichment	Enrichment	Enrichment	Enrichment	Enrichment
nucleoside-triphosphatase activity	molecular_function	Enrichment	Enrichment	Enrichment	Enrichment	Enrichment	Enrichment	Enrichment
nucleotide binding	molecular_function	Enrichment	Enrichment	Enrichment	Enrichment	Enrichment	Enrichment	Enrichment	Enrichment
organic cyclic compound binding	molecular_function	Enrichment	Enrichment	Enrichment			Enrichment
oxidoreductase activity, acting on CH-OH group of donors	molecular_function					Enrichment
oxidoreductase activity, acting on the CH-OH group of donors, NAD or NADP as acceptor	molecular_function					Enrichment
protein complex binding	molecular_function			Enrichment
purine nucleoside binding	molecular_function			Enrichment
purine nucleotide binding	molecular_function	Enrichment	Enrichment	Enrichment	Enrichment	Enrichment	Enrichment	Enrichment	Enrichment
purine ribonucleoside binding	molecular_function	Enrichment	Enrichment	Enrichment	Enrichment	Enrichment	Enrichment	Enrichment	Enrichment
purine ribonucleoside triphosphate binding	molecular_function	Enrichment	Enrichment	Enrichment	Enrichment	Enrichment	Enrichment	Enrichment	Enrichment
purine ribonucleotide binding	molecular_function	Enrichment	Enrichment	Enrichment	Enrichment	Enrichment	Enrichment	Enrichment	Enrichment
pyrophosphatase activity	molecular_function	Enrichment	Enrichment	Enrichment	Enrichment	Enrichment	Enrichment	Enrichment	Enrichment
ribonucleoside binding	molecular_function	Enrichment	Enrichment	Enrichment	Enrichment	Enrichment	Enrichment	Enrichment	Enrichment
ribonucleotide binding	molecular_function	Enrichment	Enrichment	Enrichment	Enrichment	Enrichment	Enrichment	Enrichment	Enrichment
RNA binding	molecular_function		Enrichment	Enrichment		Enrichment	Enrichment
RNA helicase activity	molecular_function			Enrichment			Enrichment		Enrichment
RNA-directed DNA polymerase activity	molecular_function			Enrichment	Enrichment	Enrichment	Enrichment		Enrichment
small molecule binding	molecular_function	Enrichment	Enrichment	Enrichment	Enrichment	Enrichment	Enrichment	Enrichment	Enrichment
structural constituent of ribosome	molecular_function	Enrichment	Enrichment	Enrichment	Enrichment	Enrichment	Enrichment	Enrichment	Enrichment
structural molecule activity	molecular_function							Enrichment
threonine-type endopeptidase activity	molecular_function	Enrichment				Enrichment	Enrichment	Enrichment	Enrichment
threonine-type peptidase activity	molecular_function	Enrichment				Enrichment	Enrichment	Enrichment	Enrichment
transferase activity, transferring phosphorus-containing groups	molecular_function						Enrichment
