# Supplementary material for: Comparative transcriptomics provide insight into the morphogenesis and evolution of fistular leaves in Allium
Source: BMC Genomics. 2017 Jan 10;18:60. doi: 10.1186/s12864-016-3474-8 (PMC5223570; doi:10.1186/s12864-016-3474-8)
Supplement: Additional file 6: Table S6. — Orthologous groups in which only the orthologous genes from the flat, solid-leaved species A. sativum and A. porrum were subjected to purifying selection. (XLSX 17 kb) [file 12864_2016_3474_MOESM6_ESM.xlsx]

## Sheet: Sheet1
Table S6 Orthologous groups that only the orthologous genes from the flat, solid-leaved species A. sativum and A. porrum were subjected to purifying selection
Orthologous group	Purifying selected genes		Function annotated
OG00370	SAT|c67541_g1	POR|c101459_g1	2-alkenal reductase (NADP(+)-dependent)-like
OG00695	SAT|c62287_g2	POR|c25334_g1	hypothetical protein
OG01095	SAT|c13216_g1	POR|c105213_g1	metacaspase-4-like
OG01277	SAT|c59900_g1	POR|c92085_g1	40S ribosomal protein S26-1-like
OG01357	SAT|c82106_g1	POR|c28098_g1	symplekin isoform X1
OG01490	SAT|c79261_g1	POR|c105027_g1	flowering time control protein FY-like isoform X1
OG01671	SAT|c68404_g1	POR|c92585_g1	hAT dimerization domain-containing protein
OG01688	SAT|c72694_g1	POR|c103461_g1	F-box protein FBW2-like
OG01696	SAT|c70854_g1	POR|c95597_g2	uncharacterized protein
OG02102	SAT|c67333_g1	POR|c104103_g2	transporter mch1
OG02222	SAT|c60163_g1	POR|c104954_g2	aldose 1-epimerase-like
OG02268	SAT|c63978_g1	POR|c98275_g1	uncharacterized protein
OG02448	SAT|c79164_g1	POR|c95789_g1	Protein TIC 20-I
OG02476	SAT|c68586_g1	POR|c97456_g1	mitogen-activated protein kinase kinase 9-like
OG02981	SAT|c31519_g1	POR|c91595_g1	Helix-loop-helix DNA-binding domain-containing protein
OG03081	SAT|c86238_g1	POR|c114109_g1	serine/threonine-protein kinase TOR
OG03170	SAT|c82085_g1	POR|c112751_g1	E3 ubiquitin-protein ligase RKP isoform X1
OG03372	SAT|c70717_g1	POR|c8753_g1	very-long-chain (3R)-3-hydroxyacyl-CoA dehydratase PASTICCINO 2A
OG03409	SAT|c70004_g1	POR|c102282_g1	DNA-3-methyladenine glycosylase I
OG03448	SAT|c76384_g1	POR|c107735_g1	MACPF domain-containing protein CAD1
OG03469	SAT|c84284_g1	POR|c113127_g1	phosphoribosylformylglycinamidine synthase
OG03771	SAT|c73941_g1	POR|c88030_g1	acyl-CoA thioesterase
OG04284	SAT|c66888_g1	POR|c101702_g1	pyridoxine/pyridoxamine 5'-phosphate oxidase 1
OG04328	SAT|c77775_g1	POR|c108491_g1	ATP-dependent DNA helicase DDM1 isoform X2
OG04963	SAT|c71510_g1	POR|c98400_g1	uncharacterized protein
OG04995	SAT|c34073_g1	POR|c107430_g1	N-acetyl-gamma-glutamyl-phosphate reductase
OG05072	SAT|c35174_g1	POR|c108367_g3	N-alpha-acetyltransferase MAK3
OG05094	SAT|c47320_g1	POR|c97915_g1	uncharacterized protein
OG05862	SAT|c83233_g2	POR|c100823_g1	acetylornithine aminotransferase
OG06356	SAT|c43944_g1	POR|c93157_g2	hypothetical protein
OG06387	SAT|c67542_g1	POR|c101822_g1	actin-related protein 2/3 complex subunit 3
OG06711	SAT|c60404_g1	POR|c102725_g1	uncharacterized protein
OG06855	SAT|c74677_g1	POR|c98482_g1	Activator of Hsp90 ATPase
OG06859	SAT|c84439_g2	POR|c112636_g2	Cytochrome P450 97B2
OG06918	SAT|c39428_g1	POR|c87302_g1	acyl-CoA-binding protein
OG06931	SAT|c78536_g1	POR|c105248_g1	guanylate-binding protein 4-like isoform X1
OG06986	SAT|c68912_g1	POR|c102196_g1	ABC transporter
OG07293	SAT|c65388_g1	POR|c94378_g1	protein OPI10 homolog
OG07419	SAT|c63534_g1	POR|c84417_g1	ncharacterized protein
OG07479	SAT|c80378_g1	POR|c95360_g1	CASP-like protein
OG07521	SAT|c17678_g1	POR|c105680_g1	uncharacterized protein
OG07887	SAT|c68918_g1	POR|c79875_g1	hypothetical protein
OG07967	SAT|c85194_g1	POR|c107661_g1	Calumenin
OG07969	SAT|c37001_g1	POR|c49019_g1	bola-like family protein
OG08000	SAT|c83026_g1	POR|c104773_g1	Transcription elongation factor
OG08125	SAT|c69981_g1	POR|c160154_g1	hypothetical protein
OG08221	SAT|c60855_g1	POR|c108420_g1	tRNA-dihydrouridine(16/17) synthase [NAD(P)(+)]-like
OG08290	SAT|c75547_g1	POR|c79290_g2	predicted protein
OG08394	SAT|c52096_g1	POR|c83427_g1	putative elongation of fatty acids protein
OG08454	SAT|c80879_g1	POR|c112209_g1	hypothetical protein
OG08748	SAT|c85302_g2	POR|c107891_g1	DCN1-like protein 2
OG09044	SAT|c83297_g2	POR|c100979_g1	WD repeat-containing protein
OG09189	SAT|c60873_g1	POR|c81740_g1	glycine-rich RNA-binding protein
OG09305	SAT|c63375_g1	POR|c95504_g1	nifU-like protein
OG09443	SAT|c76514_g1	POR|c102866_g1	DHHA1 domain protein
OG09454	SAT|c75867_g1	POR|c104243_g1	uncharacterized protein
OG09497	SAT|c112292_g1	POR|c92665_g1	hypothetical protein
OG10043	SAT|c73634_g1	POR|c99133_g1	vesicle transport protein GOT1B-like
OG10047	SAT|c75852_g1	POR|c100159_g1	TRAF-type zinc finger domain-containing protein
OG10633	SAT|c113656_g1	POR|c100049_g1	E3 ubiquitin-protein ligase CIP8-like
OG10685	SAT|c67782_g1	POR|c92191_g1	V-type proton ATPase subunit e-lik
OG10721	SAT|c83301_g1	POR|c11731_g1	photosystem II protein, chloroplastic
OG10742	SAT|c49015_g1	POR|c82861_g1	uncharacterized protein
OG10779	SAT|c68355_g1	POR|c103394_g1	E3 ubiquitin-protein ligase LOG2
OG10874	SAT|c79436_g1	POR|c100844_g1	uncharacterized protein
OG10970	SAT|c73868_g1	POR|c99772_g1	6-phosphogluconolactonase 4, chloroplastic
OG10988	SAT|c73931_g1	POR|c105861_g1	uncharacterized protein
OG11014	SAT|c82790_g2	POR|c107853_g1	purine permease
OG11102	SAT|c83871_g1	POR|c39691_g1	uncharacterized protein
OG11345	SAT|c79738_g1	POR|c100906_g1	ATP-dependent 6-phosphofructokinase 2
OG11489	SAT|c85272_g1	POR|c110483_g2	cleavage stimulation factor
OG11927	SAT|c37446_g1	POR|c86663_g1	2-oxoglutarate dehydrogenase
OG11934	SAT|c69747_g1	POR|c105976_g1	phosphatidylinositol/phosphatidylcholine transfer protein SFH9-like
OG12245	SAT|c58412_g1	POR|c152139_g1	ribonuclease H protein
OG12639	SAT|c4937_g1	POR|c91176_g1	pentatricopeptide repeat-containing protein
OG13129	SAT|c74171_g1	POR|c97205_g3	trafficking protein particle complex subunit 6B-like
OG13159	SAT|c85561_g1	POR|c91843_g1	ethylene insensitive-like protein
OG13310	SAT|c40880_g1	POR|c89926_g1	short-chain type dehydrogenase/reductase-like
OG13719	SAT|c76617_g1	POR|c97064_g1	transcription factor FAMA-like
OG14739	SAT|c48940_g2	POR|c89226_g3	hypothetical protein
OG15090	SAT|c80489_g1	POR|c109174_g1	ankyrin repeat domain-containing protein EMB506
OG15119	SAT|c131784_g1	POR|c926_g1	ATP synthase CF1 epsilon subunit (chloroplast)
OG15302	SAT|c6364_g1	POR|c29947_g1	pentatricopeptide repeat-containing protein
OG15996	SAT|c53226_g1	POR|c85032_g1	pentatricopeptide repeat-containing protein
OG16106	SAT|c22815_g1	POR|c82029_g1	hypothetical protein
OG16145	SAT|c94268_g1	POR|c49214_g1	pentatricopeptide repeat-containing protein
OG16175	SAT|c41859_g1	POR|c149448_g1	hypothetical protein
OG17874	SAT|c138390_g1	POR|c3140_g1	pentatricopeptide repeat-containing protein
OG18548	SAT|c41491_g1	POR|c90981_g1	ethylene-insensitive protein 2
OG18744	SAT|c59564_g1	POR|c176124_g1	hypothetical protein
OG19912	SAT|c59287_g1	POR|c90468_g1	hypothetical protein
OG20453	SAT|c92720_g1	POR|c157365_g1	hypothetical protein
OG21695	SAT|c99408_g1	POR|c170307_g1	uncharacterized protein
OG21797	SAT|c62419_g1	POR|c75042_g1	RNA-directed RNA polymerase
OG23205	SAT|c77072_g3	POR|c105074_g1	hypothetical protein
OG23354	SAT|c19133_g1	POR|c108300_g4	ATP-dependent DNA helicase PIF1
OG23499	SAT|c51265_g1	POR|c103578_g1	nuclear transcription factor Y subunit C-2-like
OG23545	SAT|c56423_g1	POR|c104112_g1	serine carboxypeptidase-like 2
OG23548	SAT|c113130_g1	POR|c104820_g1	Transketolase, chloroplastic
OG23549	SAT|c55502_g1	POR|c116377_g1	uncharacterized protein
OG23555	SAT|c115511_g1	POR|c141232_g1	cellulose synthase A
OG23556	SAT|c65632_g1	POR|c143289_g1	uncharacterized protein
OG23559	SAT|c118893_g1	POR|c158927_g1	hypothetical protein
OG23563	SAT|c44410_g1	POR|c31138_g1	F-box/kelch-repeat protein
OG23567	SAT|c6630_g1	POR|c55652_g1	uncharacterized protein
OG23568	SAT|c106983_g1	POR|c56623_g1	hypothetical protein
OG23570	SAT|c31192_g1	POR|c59760_g1	sugar phosphate/phosphate translocator
OG23572	SAT|c41161_g1	POR|c64461_g1	casein kinase 1
OG23573	SAT|c138076_g1	POR|c7088_g1	photosystem II P680 reaction center D1 protein, chloroplastic
OG23574	SAT|c54505_g1	POR|c72131_g1	benzoate--CoA ligase, peroxisomal-like
OG23578	SAT|c60810_g1	POR|c81380_g1	large subunit ribosomal protein
OG23579	SAT|c89035_g1	POR|c82216_g1	pentatricopeptide repeat-containing protein
OG23581	SAT|c125228_g1	POR|c89923_g1	potassium transporter 9
OG23582	SAT|c58393_g1	POR|c90510_g1	methyltransferase PMT19
OG23584	SAT|c33998_g1	POR|c92827_g1	transmembrane signaling receptor
OG23588	SAT|c17981_g1	POR|c98976_g3	protein WAX2-like
